# Supplementary material for: Identification of Critical Genes and Pathways for Influenza A Virus Infections via Bioinformatics Analysis
Source: Viruses. 2022 Jul 26;14(8):1625. doi: 10.3390/v14081625 (PMC9332270; doi:10.3390/v14081625)
Supplement: Supplementary file 1 [file viruses-14-01625-s001.zip]

Archive with 4 entries (4 files):
- Figure S1. The boxplot of batch-corrected data.pdf
- Figure S2. Determination of soft-thresholding power..pdf
- Figure S3. The heatmap of relationships between module eigengenes and traits.pdf
- Table S1. The selected samples from 8 GEO datasets in this analysis.pdf
